# Supplementary material for: Spleen transcriptome response to infection with avian pathogenic Escherichia coli in broiler chickens
Source: BMC Genomics. 2011 Sep 27;12:469. doi: 10.1186/1471-2164-12-469 (PMC3190404; doi:10.1186/1471-2164-12-469)
Supplement: Additional file 2 — Mild vs. Control, Day 1. Results of DAVID analysis of significant genes using a custom background of genes included in the microarray analysis. Results presented are of the Biological Processes ALL category. [file 1471-2164-12-469-S2.XLSX]

## Sheet: MvC D1 - GO BP ALL
Category	Term	Count	%	PValue	Genes	List Total	Pop Hits	Pop Total	Fold Enrichment	Bonferroni	Benjamini	FDR
GOTERM_BP_ALL	GO:0007242~intracellular signaling cascade	3	27.2727	0.0641418	BX950715, Y15006, NM_001031457	7	206	2853	5.93551	1	1	58.5356
