# Supplementary material for: Spleen transcriptome response to infection with avian pathogenic Escherichia coli in broiler chickens
Source: BMC Genomics. 2011 Sep 27;12:469. doi: 10.1186/1471-2164-12-469 (PMC3190404; doi:10.1186/1471-2164-12-469)
Supplement: Additional file 3 — Severe vs. Control, Day 1. Results of DAVID analysis of significant genes using a custom background of genes included in the microarray analysis. Results presented are of the Biological Processes ALL category. [file 1471-2164-12-469-S3.XLSX]

## Sheet: SvC D1 - GO BP ALL
Category	Term	Count	%	PValue	Genes	List Total	Pop Hits	Pop Total	Fold Enrichment	Bonferroni	Benjamini	FDR
GOTERM_BP_ALL	GO:0009617~response to bacterium	11	3.88693	2.59934e-06	AY621309, AY621308, AY621307, AJ720739, AY534900, Y15006, AY621306, X61002, DQ092352, Z49267, X61198, AF033336	167	29	2853	6.48007	0.00329572	0.00329572	0.00423183
GOTERM_BP_ALL	GO:0006952~defense response	15	5.30035	3.17279e-06	Y15006, AF153205, X61002, DQ166204, DQ092352, DQ267901, X61198, AY621309, AB050005, AY621308, AY621307, AY534900, AY621306, AJ493595, Z49267, AF033336	167	58	2853	4.41823	0.00402134	0.0020127	0.00516541
GOTERM_BP_ALL	GO:0051707~response to other organism	12	4.24028	5.67267e-06	Y15006, AY672618, X61002, DQ092352, X61198, AY621309, AY621308, AJ720739, AY621307, AY621306, AY534900, BX934404, Z49267, AF033336	167	38	2853	5.39489	0.00717843	0.00239856	0.00923512
GOTERM_BP_ALL	GO:0009607~response to biotic stimulus	13	4.59364	1.4171e-05	Y15006, AY672618, X61002, DQ092352, D49365, X61198, AY621309, AY621308, AY621307, AJ720739, AY534900, AY621306, Z49267, BX934404, AF033336	167	49	2853	4.53245	0.0178363	0.00448922	0.0230689
GOTERM_BP_ALL	GO:0042742~defense response to bacterium	8	2.82686	1.45921e-05	AY621309, AY621308, AY621307, AY534900, AY621306, X61002, DQ092352, X61198, AF033336	167	16	2853	8.54192	0.0183615	0.00369957	0.0237544
GOTERM_BP_ALL	GO:0051704~multi-organism process	12	4.24028	0.000386414	Y15006, AY672618, X61002, DQ092352, X61198, AY621309, AY621308, AJ720739, AY621307, AY621306, AY534900, BX934404, Z49267, AF033336	167	58	2853	3.53459	0.387888	0.07855	0.627256
GOTERM_BP_ALL	GO:0050896~response to stimulus	42	14.841	0.000637455	NM_001031544, U50340, AF153205, X61002, X03578, DQ166204, AJ719395, AY034433, DQ267901, X61198, AB101005, AB050005, AY621309, AY621308, AY621307, AY621306, AB154518, X89598, U26645, BX934404, BX950640, AJ720938, AJ278103, NM_001031457, AF461697, AF131224, CR353415, Y15006, AY672618, Y18692, DQ092352, AY775780, M64990, U07775, D49365, AY376896, AF472616, AJ720739, AY534900, AJ493595, AJ721031, AB0…	167	433	2853	1.65709	0.555064	0.109248	1.03278
GOTERM_BP_ALL	GO:0009308~amine metabolic process	12	4.24028	0.00581103	CR407399, M64402, CR390691, X61002, AF125575, CR407006, BX935484, AB071038, X61198, AF327450, Z49267, AJ720938, AJ720404, BX929795	167	80	2853	2.56257	0.99939	0.603545	9.05213
GOTERM_BP_ALL	GO:0010876~lipid localization	6	2.12014	0.0108103	X80207, Y15006, AJ720357, AB045597, AJ719395, AJ720938	167	24	2853	4.27096	0.999999	0.784275	16.2184
GOTERM_BP_ALL	GO:0006955~immune response	11	3.88693	0.0136358	AB050005, AY534900, Y15006, AY672618, DQ092352, Y18692, AY775780, Z49267, BX934404, AJ309540, DQ267901, AB101005	167	78	2853	2.40926	1	0.825122	20.0308
GOTERM_BP_ALL	GO:0045087~innate immune response	5	1.76678	0.0144854	AB050005, AY534900, DQ092352, Z49267, DQ267901	167	17	2853	5.02466	1	0.814488	21.1449
GOTERM_BP_ALL	GO:0003008~system process	14	4.947	0.0166821	NM_001031544, AJ851413, M35044, X03578, M64990, D16150, AF472616, X03012, X89598, V00390, Z49267, AB045597, AJ720938, X13369	167	117	2853	2.04422	1	0.831432	23.9583
GOTERM_BP_ALL	GO:0043436~oxoacid metabolic process	13	4.59364	0.0197593	CR407399, M64402, CR390691, DQ166204, CR407006, BX935484, M64990, D16150, AF327450, AJ720739, Z49267, AJ006405, AJ720404, BX929795	167	107	2853	2.07561	1	0.857677	27.7412
GOTERM_BP_ALL	GO:0006082~organic acid metabolic process	13	4.59364	0.0197593	CR407399, M64402, CR390691, DQ166204, CR407006, BX935484, M64990, D16150, AF327450, AJ720739, Z49267, AJ006405, AJ720404, BX929795	167	107	2853	2.07561	1	0.857677	27.7412
GOTERM_BP_ALL	GO:0019752~carboxylic acid metabolic process	13	4.59364	0.0197593	CR407399, M64402, CR390691, DQ166204, CR407006, BX935484, M64990, D16150, AF327450, AJ720739, Z49267, AJ006405, AJ720404, BX929795	167	107	2853	2.07561	1	0.857677	27.7412
GOTERM_BP_ALL	GO:0006950~response to stress	24	8.48057	0.0201738	U50340, AF153205, X61002, DQ166204, AY034433, DQ267901, X61198, AB050005, AY621309, AY621308, AY621307, AY621306, AB154518, BX950640, AJ278103, AF461697, AF131224, Y15006, DQ092352, M64990, U07775, D49365, AY376896, AY534900, AJ493595, Z49267, AF033336	167	255	2853	1.60789	1	0.842569	28.2371
GOTERM_BP_ALL	GO:0008217~regulation of blood pressure	5	1.76678	0.0215441	AF472616, Z49267, AB045597, V00390, M64990	167	19	2853	4.49575	1	0.841817	29.8537
GOTERM_BP_ALL	GO:0002376~immune system process	18	6.36042	0.0243836	AF082664, Y15006, AY672618, Y18692, DQ166204, DQ092352, AY775780, AJ719270, DQ267901, AB101005, AB050005, AF067959, AF472616, AY534900, AJ721031, BX934404, Z49267, AB045597, AJ309540	167	176	2853	1.74721	1	0.859062	33.0954
GOTERM_BP_ALL	GO:0042180~cellular ketone metabolic process	13	4.59364	0.0256783	CR407399, M64402, CR390691, DQ166204, CR407006, BX935484, M64990, D16150, AF327450, AJ720739, Z49267, AJ006405, AJ720404, BX929795	167	111	2853	2.00081	1	0.856781	34.5264
GOTERM_BP_ALL	GO:0007155~cell adhesion	12	4.24028	0.0267907	AF083440, CR353415, X72378, X70793, AF153205, J04598, CR389535, CR387830, X67327, X07277, X15041, CR386821, CR388971	167	99	2853	2.07077	1	0.852808	35.7329
GOTERM_BP_ALL	GO:0022610~biological adhesion	12	4.24028	0.0267907	AF083440, CR353415, X72378, X70793, AF153205, J04598, CR389535, CR387830, X67327, X07277, X15041, CR386821, CR388971	167	99	2853	2.07077	1	0.852808	35.7329
GOTERM_BP_ALL	GO:0046716~muscle maintenance	3	1.06007	0.0299529	DQ166204, AJ309540, X13369	167	5	2853	10.2503	1	0.86902	39.0495
GOTERM_BP_ALL	GO:0001568~blood vessel development	9	3.18021	0.0301488	AF067959, M35044, BX932351, X07277, DQ166204, AY775780, V00390, X53334, U07775	167	64	2853	2.40241	1	0.856856	39.2496
GOTERM_BP_ALL	GO:0007186~G-protein coupled receptor protein signaling pathway	10	3.53357	0.0350594	NM_001031544, AF472616, CR388886, BX930983, BX934337, D87871, U51097, CR385967, BX934191, CR405789, AF224318, NM_001031457	167	78	2853	2.19023	1	0.884481	44.0682
GOTERM_BP_ALL	GO:0008015~blood circulation	6	2.12014	0.0352187	AF472616, X03012, Z49267, AB045597, V00390, M64990	167	32	2853	3.20322	1	0.873782	44.2184
GOTERM_BP_ALL	GO:0003013~circulatory system process	6	2.12014	0.0352187	AF472616, X03012, Z49267, AB045597, V00390, M64990	167	32	2853	3.20322	1	0.873782	44.2184
GOTERM_BP_ALL	GO:0006954~inflammatory response	5	1.76678	0.0355108	AB050005, Y15006, AF153205, AJ493595, DQ166204	167	22	2853	3.88269	1	0.864187	44.4928
GOTERM_BP_ALL	GO:0042127~regulation of cell proliferation	16	5.65371	0.0365757	AF131224, Y15006, AJ720014, BX932351, X03578, AY775780, M64990, AB036415, U10329, AF067959, U26645, AB045597, BX950640, AJ720372, AJ309540, AJ719326, AF461697	167	157	2853	1.74103	1	0.860786	45.4821
GOTERM_BP_ALL	GO:0001944~vasculature development	9	3.18021	0.0383534	AF067959, M35044, BX932351, X07277, DQ166204, AY775780, V00390, X53334, U07775	167	67	2853	2.29484	1	0.862852	47.097
GOTERM_BP_ALL	GO:0043112~receptor metabolic process	3	1.06007	0.0432311	AJ851413, AB045597, X13369	167	6	2853	8.54192	1	0.884522	51.3004
GOTERM_BP_ALL	GO:0008284~positive regulation of cell proliferation	10	3.53357	0.063271	AF067959, AF131224, Y15006, AJ720014, BX932351, U26645, X03578, AY775780, AJ720372, BX950640, AF461697	167	87	2853	1.96366	1	0.953783	65.4972
GOTERM_BP_ALL	GO:0006520~cellular amino acid metabolic process	7	2.4735	0.0728319	M64402, CR407399, CR390691, BX935484, CR407006, AJ720404, AF327450, BX929795	167	51	2853	2.34484	1	0.967611	70.8045
GOTERM_BP_ALL	GO:0009611~response to wounding	7	2.4735	0.0728319	AB050005, AF131224, Y15006, AF153205, U50340, AJ493595, DQ166204, AJ278103	167	51	2853	2.34484	1	0.967611	70.8045
GOTERM_BP_ALL	GO:0006022~aminoglycan metabolic process	3	1.06007	0.074756	X61002, AB071038, AJ720938, X61198	167	8	2853	6.40644	1	0.966714	71.7754
GOTERM_BP_ALL	GO:0006470~protein amino acid dephosphorylation	5	1.76678	0.076026	BX931136, AJ720119, BX935185, CR352848, AJ719888	167	28	2853	3.05068	1	0.964823	72.3996
GOTERM_BP_ALL	GO:0032501~multicellular organismal process	43	15.1943	0.0860205	NM_001031544, AJ851413, AJ720192, AF082664, M35044, U50340, AF153205, AY971655, X03578, BX932351, DQ166204, AB036415, Y14271, AJ719270, AF067959, X03012, X89598, U26645, BX950640, V00390, X53334, AY672110, AJ720938, AJ278103, NM_001031457, AF461697, AY566700, CR353415, Y15006, U90542, AY775780, M64990, BX934761, AJ719619, U07775, D16150, D13221, AF472616, X07277, AB045597, Z49267, AF300614, AJ309…	167	593	2853	1.23879	1	0.974901	76.8784
GOTERM_BP_ALL	GO:0048514~blood vessel morphogenesis	7	2.4735	0.0907277	AF067959, M35044, BX932351, X07277, DQ166204, AY775780, X53334	167	54	2853	2.21457	1	0.977056	78.7427
GOTERM_BP_ALL	GO:0044106~cellular amine metabolic process	8	2.82686	0.0915967	M64402, CR407399, CR390691, BX935484, Z49267, CR407006, AJ720404, AF327450, BX929795	167	67	2853	2.03986	1	0.975205	79.0711
GOTERM_BP_ALL	GO:0007166~cell surface receptor linked signal transduction	19	6.71378	0.0927135	NM_001031544, AJ851413, AF131224, BX930983, D87871, U51097, BX934337, X72378, U90542, CR385967, BX934761, Y14271, CR405789, AF472616, CR388886, BX950640, V00390, BX934191, L20625, AF461697, AF224318, NM_001031457	167	223	2853	1.45557	1	0.973598	79.4861
GOTERM_BP_ALL	GO:0016053~organic acid biosynthetic process	5	1.76678	0.0931392	CR407399, BX935484, AJ006405, M64990, AJ720404	167	30	2853	2.84731	1	0.971204	79.6422
GOTERM_BP_ALL	GO:0046394~carboxylic acid biosynthetic process	5	1.76678	0.0931392	CR407399, BX935484, AJ006405, M64990, AJ720404	167	30	2853	2.84731	1	0.971204	79.6422
GOTERM_BP_ALL	GO:0007610~behavior	8	2.82686	0.0973579	AF472616, Y15006, AJ721031, X03578, BX950640, AJ720938, AF461697, NM_001031457, AJ719888	167	68	2853	2.00986	1	0.973042	81.1304
