# Supplementary material for: Spleen transcriptome response to infection with avian pathogenic Escherichia coli in broiler chickens
Source: BMC Genomics. 2011 Sep 27;12:469. doi: 10.1186/1471-2164-12-469 (PMC3190404; doi:10.1186/1471-2164-12-469)
Supplement: Additional file 4 — Severe vs. Control, Day 5. Results of DAVID analysis of significant genes using a custom background of genes included in the microarray analysis. Results presented are of the Biological Processes ALL category. [file 1471-2164-12-469-S4.XLSX]

## Sheet: SvC D5 - GO BP ALL
Category	Term	Count	%	PValue	Genes	List Total	Pop Hits	Pop Total	Fold Enrichment	Bonferroni	Benjamini	FDR
GOTERM_BP_ALL	GO:0051179~localization	69	14.3451	0.00186758	BX935874, AF021141, BX950281, X03578, BX931363, AJ720092, AJ719545, AJ719837, AJ720676, AJ720085, AJ719833, AY570552, AJ250362, AJ851515, BX934404, AJ851382, AJ851516, AJ851380, AJ721000, AB072378, AJ720775, BX935967, BX935452, AY672618, CR390339, AB031025, Z14957, AB072618, M18746, BX934536, L08769, L13973, AJ721031, AY986776, AJ309540, J00860, AY703477, AJ721124, AJ619980, AJ720456, AY112660, L…	258	549	2853	1.38982	0.954327	0.954327	3.09313
GOTERM_BP_ALL	GO:0006810~transport	60	12.474	0.00253353	BX935874, AF021141, BX950281, X03578, BX931363, AJ720092, AJ719545, AJ719837, AJ720676, AJ720085, AY570552, AJ250362, BX934404, AJ851382, AJ851516, AJ851380, AJ720775, AB072378, BX935452, AY672618, CR390339, Z14957, AB072618, M18746, L08769, L13973, AY986776, AJ309540, J00860, AY703477, AJ721124, AJ619980, AJ720456, AY112660, L43505, AJ720859, AJ719293, M37785, AF205066, BX935693, AJ720793, AJ851…	258	467	2853	1.42075	0.984826	0.876817	4.17417
GOTERM_BP_ALL	GO:0050863~regulation of T cell activation	10	2.079	0.00294727	AJ719545, AY705909, Y15006, AJ720038, Y08917, AF139097, AJ419896, AY775780, AJ309540, AJ851461	258	35	2853	3.15947	0.992351	0.802966	4.84006
GOTERM_BP_ALL	GO:0051234~establishment of localization	60	12.474	0.00295954	BX935874, AF021141, BX950281, X03578, BX931363, AJ720092, AJ719545, AJ719837, AJ720676, AJ720085, AY570552, AJ250362, BX934404, AJ851382, AJ851516, AJ851380, AJ720775, AB072378, BX935452, AY672618, CR390339, Z14957, AB072618, M18746, L08769, L13973, AY986776, AJ309540, J00860, AY703477, AJ721124, AJ619980, AJ720456, AY112660, L43505, AJ720859, AJ719293, M37785, AF205066, BX935693, AJ720793, AJ851…	258	470	2853	1.41168	0.992504	0.705761	4.85974
GOTERM_BP_ALL	GO:0050865~regulation of cell activation	11	2.2869	0.00388744	AJ719545, AY705909, Y15006, AJ720038, Y08917, AF139097, AJ419896, AY775780, AB031025, AJ309540, AJ851461	258	43	2853	2.82883	0.998389	0.723663	6.33707
GOTERM_BP_ALL	GO:0051249~regulation of lymphocyte activation	10	2.079	0.00442406	AJ719545, AY705909, Y15006, AJ720038, Y08917, AF139097, AJ419896, AY775780, AJ309540, AJ851461	258	37	2853	2.98869	0.999338	0.704786	7.18157
GOTERM_BP_ALL	GO:0046637~regulation of alpha-beta T cell differentiation	5	1.0395	0.00563099	AJ719545, AJ720038, AJ419896, AJ309540, AJ851461	258	9	2853	6.14341	0.999911	0.736015	9.05485
GOTERM_BP_ALL	GO:0043370~regulation of CD4-positive, alpha beta T cell differentiation	4	0.831601	0.00629963	AJ719545, AJ419896, AJ309540, AJ851461	258	5	2853	8.84651	0.999971	0.72861	10.0773
GOTERM_BP_ALL	GO:0051251~positive regulation of lymphocyte activation	9	1.8711	0.0073502	AJ719545, AY705909, Y15006, AJ720038, Y08917, AF139097, AJ419896, AY775780, AJ309540	258	33	2853	3.01586	0.999995	0.741622	11.6619
GOTERM_BP_ALL	GO:0002694~regulation of leukocyte activation	10	2.079	0.00765137	AJ719545, AY705909, Y15006, AJ720038, Y08917, AF139097, AJ419896, AY775780, AJ309540, AJ851461	258	40	2853	2.76453	0.999997	0.718634	12.1114
GOTERM_BP_ALL	GO:0046634~regulation of alpha-beta T cell activation	6	1.2474	0.00805057	AJ719545, AJ720038, Y08917, AJ419896, AJ309540, AJ851461	258	15	2853	4.42326	0.999998	0.702757	12.7037
GOTERM_BP_ALL	GO:0050671~positive regulation of lymphocyte proliferation	7	1.4553	0.00856772	AJ719545, AY705909, Y15006, AJ720038, Y08917, AF139097, AY775780	258	21	2853	3.68605	0.999999	0.693903	13.4655
GOTERM_BP_ALL	GO:0070665~positive regulation of leukocyte proliferation	7	1.4553	0.00856772	AJ719545, AY705909, Y15006, AJ720038, Y08917, AF139097, AY775780	258	21	2853	3.68605	0.999999	0.693903	13.4655
GOTERM_BP_ALL	GO:0032946~positive regulation of mononuclear cell proliferation	7	1.4553	0.00856772	AJ719545, AY705909, Y15006, AJ720038, Y08917, AF139097, AY775780	258	21	2853	3.68605	0.999999	0.693903	13.4655
GOTERM_BP_ALL	GO:0002696~positive regulation of leukocyte activation	9	1.8711	0.0106403	AJ719545, AY705909, Y15006, AJ720038, Y08917, AF139097, AJ419896, AY775780, AJ309540	258	35	2853	2.84352	1	0.742968	16.4563
GOTERM_BP_ALL	GO:0045580~regulation of T cell differentiation	6	1.2474	0.0108651	AJ719545, AJ720038, AF139097, AJ419896, AJ309540, AJ851461	258	16	2853	4.1468	1	0.724266	16.7749
GOTERM_BP_ALL	GO:0070663~regulation of leukocyte proliferation	7	1.4553	0.0109119	AJ719545, AY705909, Y15006, AJ720038, Y08917, AF139097, AY775780	258	22	2853	3.5185	1	0.701096	16.841
GOTERM_BP_ALL	GO:0050670~regulation of lymphocyte proliferation	7	1.4553	0.0109119	AJ719545, AY705909, Y15006, AJ720038, Y08917, AF139097, AY775780	258	22	2853	3.5185	1	0.701096	16.841
GOTERM_BP_ALL	GO:0032944~regulation of mononuclear cell proliferation	7	1.4553	0.0109119	AJ719545, AY705909, Y15006, AJ720038, Y08917, AF139097, AY775780	258	22	2853	3.5185	1	0.701096	16.841
GOTERM_BP_ALL	GO:0001817~regulation of cytokine production	9	1.8711	0.012644	AJ719545, AY705909, AF082664, Y15006, X56931, Y08917, AJ719420, AY775780, AB045597	258	36	2853	2.76453	1	0.730995	19.2553
GOTERM_BP_ALL	GO:0050867~positive regulation of cell activation	9	1.8711	0.012644	AJ719545, AY705909, Y15006, AJ720038, Y08917, AF139097, AJ419896, AY775780, AJ309540	258	36	2853	2.76453	1	0.730995	19.2553
GOTERM_BP_ALL	GO:0050870~positive regulation of T cell activation	8	1.6632	0.0176953	AY705909, Y15006, AJ720038, Y08917, AF139097, AJ419896, AY775780, AJ309540	258	31	2853	2.85371	1	0.823408	25.9246
GOTERM_BP_ALL	GO:0045619~regulation of lymphocyte differentiation	6	1.2474	0.0183587	AJ719545, AJ720038, AF139097, AJ419896, AJ309540, AJ851461	258	18	2853	3.68605	1	0.817234	26.761
GOTERM_BP_ALL	GO:0006955~immune response	14	2.9106	0.0201512	AY705909, Y15006, AY672618, AY775780, DQ267901, AB101005, AB050005, AJ719545, AJ851388, AJ720038, AF139097, AB002585, Z49267, BX934404, AJ309540	258	78	2853	1.98479	1	0.829482	28.9767
GOTERM_BP_ALL	GO:0051353~positive regulation of oxidoreductase activity	3	0.623701	0.0228109	AY705909, Y15006, Z49267	258	3	2853	11.0581	1	0.851155	32.1485
GOTERM_BP_ALL	GO:0045622~regulation of T-helper cell differentiation	3	0.623701	0.0228109	AJ719545, AJ309540, AJ851461	258	3	2853	11.0581	1	0.851155	32.1485
GOTERM_BP_ALL	GO:0032770~positive regulation of monooxygenase activity	3	0.623701	0.0228109	AY705909, Y15006, Z49267	258	3	2853	11.0581	1	0.851155	32.1485
GOTERM_BP_ALL	GO:0030595~leukocyte chemotaxis	5	1.0395	0.0239411	AY705909, Y15006, AJ721031, AJ851515, AB031025	258	13	2853	4.25313	1	0.851196	33.4555
GOTERM_BP_ALL	GO:0060326~cell chemotaxis	5	1.0395	0.0239411	AY705909, Y15006, AJ721031, AJ851515, AB031025	258	13	2853	4.25313	1	0.851196	33.4555
GOTERM_BP_ALL	GO:0050900~leukocyte migration	5	1.0395	0.0312033	AY705909, Y15006, AJ721031, AJ851515, AB031025	258	14	2853	3.94934	1	0.907355	41.3056
GOTERM_BP_ALL	GO:0009144~purine nucleoside triphosphate metabolic process	8	1.6632	0.0332269	AJ721124, L08769, AJ720085, AJ720038, M12153, Z49267, AJ289021, U22077	258	35	2853	2.52757	1	0.911578	43.3325
GOTERM_BP_ALL	GO:0048583~regulation of response to stimulus	13	2.7027	0.0335313	AY705909, Y15006, Y08917, AB031025, AF424806, AJ719545, AJ720038, AJ721031, AF139097, X53334, AJ309540, AF364045, AJ851461	258	75	2853	1.91674	1	0.904271	43.6317
GOTERM_BP_ALL	GO:0055085~transmembrane transport	16	3.3264	0.0371443	AJ619980, AJ721124, AJ843261, AJ289021, BX931363, AJ719874, U22077, AB072618, AJ719293, M37785, AJ720085, BX935693, AF140426, AJ851382, AY986776, AY703477	258	102	2853	1.73461	1	0.917893	47.0708
GOTERM_BP_ALL	GO:0010648~negative regulation of cell communication	8	1.6632	0.0381952	AF138280, BX950639, AJ719545, Y15006, AJ720038, Y08917, AJ719420, AF424806	258	36	2853	2.45736	1	0.915662	48.0334
GOTERM_BP_ALL	GO:0009968~negative regulation of signal transduction	8	1.6632	0.0381952	AF138280, BX950639, AJ719545, Y15006, AJ720038, Y08917, AJ719420, AF424806	258	36	2853	2.45736	1	0.915662	48.0334
GOTERM_BP_ALL	GO:0042127~regulation of cell proliferation	22	4.5738	0.039412	AY705909, AJ851528, Y15006, AJ720014, Y08917, BX932351, X03578, AY775780, M64990, AB031025, BX933725, U10329, AJ719545, BX934562, AJ720038, X56931, AF139097, AJ720372, BX950640, AB045597, AJ309540, AJ719326, AF461697	258	157	2853	1.54955	1	0.914458	49.1276
GOTERM_BP_ALL	GO:0048193~Golgi vesicle transport	5	1.0395	0.0396225	AJ720775, AJ720281, AJ720718, L43505, AY986776	258	15	2853	3.68605	1	0.907806	49.3146
GOTERM_BP_ALL	GO:0009617~response to bacterium	7	1.4553	0.0408163	AY705909, AJ720739, V00428, Y15006, AJ621939, Z49267, AF033336	258	29	2853	2.66921	1	0.906749	50.3632
GOTERM_BP_ALL	GO:0043900~regulation of multi-organism process	3	0.623701	0.0429223	AY705909, AJ720038, AF139097	258	4	2853	8.2936	1	0.910575	52.1636
GOTERM_BP_ALL	GO:0009141~nucleoside triphosphate metabolic process	8	1.6632	0.043628	AJ721124, L08769, AJ720085, AJ720038, M12153, Z49267, AJ289021, U22077	258	37	2853	2.39095	1	0.907055	52.753
GOTERM_BP_ALL	GO:0015992~proton transport	5	1.0395	0.0492083	AJ721124, AJ720085, AJ851380, AJ289021, U22077	258	16	2853	3.45567	1	0.925981	57.179
GOTERM_BP_ALL	GO:0006818~hydrogen transport	5	1.0395	0.0492083	AJ721124, AJ720085, AJ851380, AJ289021, U22077	258	16	2853	3.45567	1	0.925981	57.179
GOTERM_BP_ALL	GO:0001819~positive regulation of cytokine production	5	1.0395	0.0492083	AY705909, AF082664, Y15006, X56931, AY775780	258	16	2853	3.45567	1	0.925981	57.179
GOTERM_BP_ALL	GO:0051707~response to other organism	8	1.6632	0.0495367	AY705909, AJ720739, V00428, Y15006, AJ621939, AY672618, Z49267, BX934404, AF033336	258	38	2853	2.32803	1	0.921277	57.4269
GOTERM_BP_ALL	GO:0009605~response to external stimulus	15	3.1185	0.0532985	AY705909, Y15006, AF153205, AB031025, AJ719682, AB050005, BX933838, AJ719833, CR386646, AJ720064, AJ721031, AJ851515, S49650, AJ720341, AJ278103, U21327, AJ851398	258	98	2853	1.69257	1	0.930026	60.1721
GOTERM_BP_ALL	GO:0002683~negative regulation of immune system process	4	0.831601	0.0538464	AJ719545, AJ720038, AJ719420, AJ851461	258	10	2853	4.42326	1	0.926536	60.5578
GOTERM_BP_ALL	GO:0042176~regulation of protein catabolic process	4	0.831601	0.0538464	AY705909, AJ720676, Y15006, CR386139	258	10	2853	4.42326	1	0.926536	60.5578
GOTERM_BP_ALL	GO:0009150~purine ribonucleotide metabolic process	8	1.6632	0.0559301	AJ721124, L08769, AJ720085, AJ720038, M12153, Z49267, AJ289021, U22077	258	39	2853	2.26834	1	0.928606	61.9926
GOTERM_BP_ALL	GO:0006812~cation transport	14	2.9106	0.0569002	AF021141, AJ721124, AF077369, BX935452, AJ720456, AJ289021, U22077, AB072618, L08769, AJ720085, AF140426, AY986776, AJ851380, AY703477	258	90	2853	1.72016	1	0.926764	62.6438
GOTERM_BP_ALL	GO:0015672~monovalent inorganic cation transport	10	2.079	0.0598644	AF021141, AJ721124, AJ720085, AF077369, AJ720456, AF140426, AJ851380, AJ289021, AB072618, U22077	258	56	2853	1.97467	1	0.931578	64.569
GOTERM_BP_ALL	GO:0046942~carboxylic acid transport	5	1.0395	0.0599541	AJ719924, AJ720793, AB045597, AJ851516, BX933725	258	17	2853	3.25239	1	0.927002	64.6258
GOTERM_BP_ALL	GO:0015849~organic acid transport	5	1.0395	0.0599541	AJ719924, AJ720793, AB045597, AJ851516, BX933725	258	17	2853	3.25239	1	0.927002	64.6258
GOTERM_BP_ALL	GO:0009199~ribonucleoside triphosphate metabolic process	7	1.4553	0.062152	AJ721124, L08769, AJ720085, M12153, Z49267, AJ289021, U22077	258	32	2853	2.41897	1	0.929243	65.9906
GOTERM_BP_ALL	GO:0009205~purine ribonucleoside triphosphate metabolic process	7	1.4553	0.062152	AJ721124, L08769, AJ720085, M12153, Z49267, AJ289021, U22077	258	32	2853	2.41897	1	0.929243	65.9906
GOTERM_BP_ALL	GO:0050896~response to stimulus	49	10.1871	0.0633952	X03578, AJ719682, AJ719545, AB050005, AJ851388, AJ719833, S49650, AJ851515, BX950640, BX934404, AJ720341, AJ851380, BX934343, U21327, AF461697, AJ621939, AY672618, M64990, AB031025, D49365, AB072618, AJ720739, BX933838, AJ721031, AF139097, AB002585, AJ309540, AJ851398, NM_001031544, AJ619980, AJ720601, V00428, AF153205, AJ720744, DQ267901, AB101005, AJ720260, BX934562, AJ720064, AB154518, CR38664…	258	433	2853	1.25138	1	0.928448	66.7404
GOTERM_BP_ALL	GO:0006811~ion transport	17	3.5343	0.0646381	AF021141, AJ721124, AF077369, BX935452, AJ720456, AJ289021, AJ719874, U22077, AB072618, L08769, AJ720085, AF205066, AF140426, AJ250362, AY986776, AJ851380, AY703477	258	119	2853	1.57973	1	0.927686	67.4745
GOTERM_BP_ALL	GO:0051341~regulation of oxidoreductase activity	3	0.623701	0.0673375	AY705909, Y15006, Z49267	258	5	2853	6.63488	1	0.931204	69.0168
GOTERM_BP_ALL	GO:0015909~long-chain fatty acid transport	3	0.623701	0.0673375	AB045597, AJ851516, BX933725	258	5	2853	6.63488	1	0.931204	69.0168
GOTERM_BP_ALL	GO:0032768~regulation of monooxygenase activity	3	0.623701	0.0673375	AY705909, Y15006, Z49267	258	5	2853	6.63488	1	0.931204	69.0168
GOTERM_BP_ALL	GO:0045429~positive regulation of nitric oxide biosynthetic process	3	0.623701	0.0673375	AY705909, Y15006, AY672618, BX934404	258	5	2853	6.63488	1	0.931204	69.0168
GOTERM_BP_ALL	GO:0051043~regulation of membrane protein ectodomain proteolysis	3	0.623701	0.0673375	AY705909, Y15006, CR386139	258	5	2853	6.63488	1	0.931204	69.0168
GOTERM_BP_ALL	GO:0051241~negative regulation of multicellular organismal process	6	1.2474	0.0679699	AJ719545, AY705909, AJ720038, AB045597, AB031025, X53334	258	25	2853	2.65395	1	0.928727	69.368
GOTERM_BP_ALL	GO:0009607~response to biotic stimulus	9	1.8711	0.068382	AY705909, AJ720739, V00428, Y15006, AJ621939, AY672618, Z49267, BX934404, D49365, AF033336	258	49	2853	2.03109	1	0.925635	69.5948
GOTERM_BP_ALL	GO:0002822~regulation of adaptive immune response based on somatic recombination of immune receptors built from immunoglobulin superfamily domains	4	0.831601	0.0692541	AJ719545, AY705909, AJ720038, AJ309540	258	11	2853	4.02114	1	0.923913	70.0697
GOTERM_BP_ALL	GO:0002819~regulation of adaptive immune response	4	0.831601	0.0692541	AJ719545, AY705909, AJ720038, AJ309540	258	11	2853	4.02114	1	0.923913	70.0697
GOTERM_BP_ALL	GO:0042102~positive regulation of T cell proliferation	5	1.0395	0.0718385	AY705909, Y15006, Y08917, AF139097, AY775780	258	18	2853	3.07171	1	0.927106	71.4364
GOTERM_BP_ALL	GO:0006952~defense response	10	2.079	0.0719796	AY705909, AB050005, V00428, BX933838, Y15006, CR386646, AF153205, Z49267, AJ719682, U21327, DQ267901, AF033336	258	58	2853	1.90658	1	0.92342	71.5093
GOTERM_BP_ALL	GO:0002684~positive regulation of immune system process	9	1.8711	0.0753665	AJ719545, AY705909, Y15006, AJ720038, Y08917, AF139097, AJ419896, AY775780, AJ309540	258	50	2853	1.99047	1	0.928652	73.2074
GOTERM_BP_ALL	GO:0042129~regulation of T cell proliferation	5	1.0395	0.0848271	AY705909, Y15006, Y08917, AF139097, AY775780	258	19	2853	2.91004	1	0.946441	77.4607
GOTERM_BP_ALL	GO:0050871~positive regulation of B cell activation	4	0.831601	0.0864027	AJ719545, AY705909, AJ720038, AJ419896	258	12	2853	3.68605	1	0.946355	78.1041
GOTERM_BP_ALL	GO:0032496~response to lipopolysaccharide	4	0.831601	0.0864027	AJ720739, Y15006, AJ621939, Z49267	258	12	2853	3.68605	1	0.946355	78.1041
GOTERM_BP_ALL	GO:0001816~cytokine production	4	0.831601	0.0864027	AF082664, AJ621939, AY775780, AJ719682	258	12	2853	3.68605	1	0.946355	78.1041
GOTERM_BP_ALL	GO:0008284~positive regulation of cell proliferation	13	2.7027	0.0870966	AY705909, Y15006, AJ720014, Y08917, BX932351, X03578, AY775780, AB031025, AJ719545, AJ720038, AF139097, BX950640, AJ720372, AF461697	258	87	2853	1.65237	1	0.944603	78.3819
GOTERM_BP_ALL	GO:0050776~regulation of immune response	7	1.4553	0.0890061	AJ719545, AY705909, AJ720038, Y08917, AF139097, AJ309540, AJ851461	258	35	2853	2.21163	1	0.945189	79.1295
GOTERM_BP_ALL	GO:0046034~ATP metabolic process	6	1.2474	0.089302	AJ721124, L08769, AJ720085, M12153, AJ289021, U22077	258	27	2853	2.45736	1	0.942732	79.2432
GOTERM_BP_ALL	GO:0002682~regulation of immune system process	12	2.4948	0.0937747	AJ719545, AY705909, Y15006, AJ720038, NM_001030852, Y08917, AF139097, AJ719420, AJ419896, AY775780, AJ309540, AJ851461	258	79	2853	1.67972	1	0.947963	80.8917
GOTERM_BP_ALL	GO:0045428~regulation of nitric oxide biosynthetic process	3	0.623701	0.0951239	AY705909, Y15006, AY672618, BX934404	258	6	2853	5.52907	1	0.947501	81.3643
GOTERM_BP_ALL	GO:0051048~negative regulation of secretion	3	0.623701	0.0951239	Y15006, AJ720038, AJ309540	258	6	2853	5.52907	1	0.947501	81.3643
GOTERM_BP_ALL	GO:0015908~fatty acid transport	3	0.623701	0.0951239	AB045597, AJ851516, BX933725	258	6	2853	5.52907	1	0.947501	81.3643
GOTERM_BP_ALL	GO:0001952~regulation of cell-matrix adhesion	3	0.623701	0.0951239	AJ719545, AJ851528, AJ851398	258	6	2853	5.52907	1	0.947501	81.3643
GOTERM_BP_ALL	GO:0009259~ribonucleotide metabolic process	8	1.6632	0.0953058	AJ721124, L08769, AJ720085, AJ720038, M12153, Z49267, AJ289021, U22077	258	44	2853	2.01057	1	0.945036	81.4272
