# Supplementary material for: Spleen transcriptome response to infection with avian pathogenic Escherichia coli in broiler chickens
Source: BMC Genomics. 2011 Sep 27;12:469. doi: 10.1186/1471-2164-12-469 (PMC3190404; doi:10.1186/1471-2164-12-469)
Supplement: Additional file 5 — Vaccinated Challenged vs. Control, Day 1. Results of DAVID analysis of significant genes using a custom background of genes included in the microarray analysis. Results presented are of the Biological Processes ALL category. [file 1471-2164-12-469-S5.XLSX]

## Sheet: Additional File 5
Category	Term	Count	%	PValue	Genes	List Total	Pop Hits	Pop Total	Fold Enrichment	Bonferroni	Benjamini	FDR
GOTERM_BP_ALL	GO:0006955~immune response	7	12.069	0.000211581	Y15006, Y18692, AY775780, Z49267, BX934404, AJ309540, AB101005	34	78	2853	7.53054	0.116433	0.116433	0.310955
GOTERM_BP_ALL	GO:0051179~localization	15	25.8621	0.00177985	BX935874, AF420468, Y15006, BX935452, BX950281, CR406054, AJ719874, M37785, AB090235, X89598, AJ720717, X07277, BX934404, AJ720938, AJ309540	34	549	2853	2.29267	0.6473	0.406115	2.58785
GOTERM_BP_ALL	GO:0050896~response to stimulus	13	22.4138	0.00217246	Y15006, Y18692, AY775780, AB101005, AJ720739, AB090235, X89598, AJ493595, Z49267, BX934404, AJ278103, AJ720938, AJ309540	34	433	2853	2.51929	0.719806	0.345636	3.15023
GOTERM_BP_ALL	GO:0032496~response to lipopolysaccharide	3	5.17241	0.00796625	AJ720739, Y15006, Z49267	34	12	2853	20.9779	0.990711	0.689549	11.1053
GOTERM_BP_ALL	GO:0051707~response to other organism	4	6.89655	0.00903202	AJ720739, Y15006, Z49267, BX934404	34	38	2853	8.83282	0.995047	0.65408	12.5006
GOTERM_BP_ALL	GO:0002237~response to molecule of bacterial origin	3	5.17241	0.0108262	AJ720739, Y15006, Z49267	34	14	2853	17.9811	0.998284	0.653998	14.8035
GOTERM_BP_ALL	GO:0009308~amine metabolic process	5	8.62069	0.0126423	CR407399, Z49267, CR388559, AJ720938, BX929795	34	80	2853	5.24449	0.999414	0.654674	17.0768
GOTERM_BP_ALL	GO:0002376~immune system process	7	12.069	0.0138716	Y15006, Y18692, AY775780, Z49267, BX934404, AJ309540, AB101005	34	176	2853	3.3374	0.999717	0.639931	18.5835
GOTERM_BP_ALL	GO:0009607~response to biotic stimulus	4	6.89655	0.0180965	AJ720739, Y15006, Z49267, BX934404	34	49	2853	6.84994	0.999977	0.694879	23.5692
GOTERM_BP_ALL	GO:0006526~arginine biosynthetic process	2	3.44828	0.0230038	CR407399, CR388559	34	2	2853	83.9118	0.999999	0.743709	29.0025
GOTERM_BP_ALL	GO:0009309~amine biosynthetic process	3	5.17241	0.0282114	CR407399, Z49267, CR388559	34	23	2853	10.945	1	0.781703	34.3732
GOTERM_BP_ALL	GO:0051704~multi-organism process	4	6.89655	0.0282501	AJ720739, Y15006, Z49267, BX934404	34	58	2853	5.78702	1	0.752667	34.4117
GOTERM_BP_ALL	GO:0006810~transport	11	18.9655	0.0330767	BX935874, M37785, AF420468, BX935452, X89598, BX950281, AJ720717, CR406054, BX934404, AJ309540, AJ719874	34	467	2853	1.97651	1	0.779889	39.0465
GOTERM_BP_ALL	GO:0006082~organic acid metabolic process	5	8.62069	0.0331417	CR407399, AJ720739, Z49267, CR388559, BX929795	34	107	2853	3.92111	1	0.755446	39.1068
GOTERM_BP_ALL	GO:0019752~carboxylic acid metabolic process	5	8.62069	0.0331417	CR407399, AJ720739, Z49267, CR388559, BX929795	34	107	2853	3.92111	1	0.755446	39.1068
GOTERM_BP_ALL	GO:0043436~oxoacid metabolic process	5	8.62069	0.0331417	CR407399, AJ720739, Z49267, CR388559, BX929795	34	107	2853	3.92111	1	0.755446	39.1068
GOTERM_BP_ALL	GO:0032770~positive regulation of monooxygenase activity	2	3.44828	0.0343124	Y15006, Z49267	34	3	2853	55.9412	1	0.74377	40.1829
GOTERM_BP_ALL	GO:0050884~neuromuscular process controlling posture	2	3.44828	0.0343124	Z49267, AJ720938	34	3	2853	55.9412	1	0.74377	40.1829
GOTERM_BP_ALL	GO:0006525~arginine metabolic process	2	3.44828	0.0343124	CR407399, CR388559	34	3	2853	55.9412	1	0.74377	40.1829
GOTERM_BP_ALL	GO:0051353~positive regulation of oxidoreductase activity	2	3.44828	0.0343124	Y15006, Z49267	34	3	2853	55.9412	1	0.74377	40.1829
GOTERM_BP_ALL	GO:0051234~establishment of localization	11	18.9655	0.0344247	BX935874, M37785, AF420468, BX935452, X89598, BX950281, AJ720717, CR406054, BX934404, AJ309540, AJ719874	34	470	2853	1.96389	1	0.722193	40.2853
GOTERM_BP_ALL	GO:0042180~cellular ketone metabolic process	5	8.62069	0.0372374	CR407399, AJ720739, Z49267, CR388559, BX929795	34	111	2853	3.77981	1	0.729064	42.7949
GOTERM_BP_ALL	GO:0044106~cellular amine metabolic process	4	6.89655	0.0408907	CR407399, Z49267, CR388559, BX929795	34	67	2853	5.00966	1	0.742538	45.9079
GOTERM_BP_ALL	GO:0009617~response to bacterium	3	5.17241	0.0433685	AJ720739, Y15006, Z49267	34	29	2853	8.68053	1	0.744648	47.9286
GOTERM_BP_ALL	GO:0009084~glutamine family amino acid biosynthetic process	2	3.44828	0.045494	CR407399, CR388559	34	4	2853	41.9559	1	0.743832	49.6058
GOTERM_BP_ALL	GO:0050870~positive regulation of T cell activation	3	5.17241	0.0489667	Y15006, AY775780, AJ309540	34	31	2853	8.12049	1	0.753058	52.2379
GOTERM_BP_ALL	GO:0006519~cellular amino acid and derivative metabolic process	4	6.89655	0.0541671	CR407399, Z49267, CR388559, BX929795	34	75	2853	4.47529	1	0.772551	55.941
GOTERM_BP_ALL	GO:0051251~positive regulation of lymphocyte activation	3	5.17241	0.0548139	Y15006, AY775780, AJ309540	34	33	2853	7.62834	1	0.761609	56.3823
GOTERM_BP_ALL	GO:0046888~negative regulation of hormone secretion	2	3.44828	0.0565501	Y15006, AJ309540	34	5	2853	33.5647	1	0.758024	57.5468
GOTERM_BP_ALL	GO:0051341~regulation of oxidoreductase activity	2	3.44828	0.0565501	Y15006, Z49267	34	5	2853	33.5647	1	0.758024	57.5468
GOTERM_BP_ALL	GO:0045429~positive regulation of nitric oxide biosynthetic process	2	3.44828	0.0565501	Y15006, BX934404	34	5	2853	33.5647	1	0.758024	57.5468
GOTERM_BP_ALL	GO:0032768~regulation of monooxygenase activity	2	3.44828	0.0565501	Y15006, Z49267	34	5	2853	33.5647	1	0.758024	57.5468
GOTERM_BP_ALL	GO:0050863~regulation of T cell activation	3	5.17241	0.0608963	Y15006, AY775780, AJ309540	34	35	2853	7.19244	1	0.770122	60.336
GOTERM_BP_ALL	GO:0002696~positive regulation of leukocyte activation	3	5.17241	0.0608963	Y15006, AY775780, AJ309540	34	35	2853	7.19244	1	0.770122	60.336
GOTERM_BP_ALL	GO:0050867~positive regulation of cell activation	3	5.17241	0.0640217	Y15006, AY775780, AJ309540	34	36	2853	6.99265	1	0.774327	62.2351
GOTERM_BP_ALL	GO:0051249~regulation of lymphocyte activation	3	5.17241	0.067201	Y15006, AY775780, AJ309540	34	37	2853	6.80366	1	0.778482	64.0798
GOTERM_BP_ALL	GO:0045428~regulation of nitric oxide biosynthetic process	2	3.44828	0.0674819	Y15006, BX934404	34	6	2853	27.9706	1	0.767698	64.2387
GOTERM_BP_ALL	GO:0051048~negative regulation of secretion	2	3.44828	0.0674819	Y15006, AJ309540	34	6	2853	27.9706	1	0.767698	64.2387
GOTERM_BP_ALL	GO:0019915~lipid storage	2	3.44828	0.0674819	Y15006, AJ720938	34	6	2853	27.9706	1	0.767698	64.2387
GOTERM_BP_ALL	GO:0002694~regulation of leukocyte activation	3	5.17241	0.0770466	Y15006, AY775780, AJ309540	34	40	2853	6.29338	1	0.801577	69.2735
GOTERM_BP_ALL	GO:0050865~regulation of cell activation	3	5.17241	0.0873224	Y15006, AY775780, AJ309540	34	43	2853	5.85431	1	0.831659	73.9415
GOTERM_BP_ALL	GO:0007626~locomotory behavior	3	5.17241	0.0908364	Y15006, AB090235, AJ720938	34	44	2853	5.72126	1	0.834219	75.3798
