# Supplementary material for: Spleen transcriptome response to infection with avian pathogenic Escherichia coli in broiler chickens
Source: BMC Genomics. 2011 Sep 27;12:469. doi: 10.1186/1471-2164-12-469 (PMC3190404; doi:10.1186/1471-2164-12-469)
Supplement: Additional file 6 — Vaccinated Challenged vs. Control, Day 5. Results of DAVID analysis of significant genes using a custom background of genes included in the microarray analysis. Results presented are of the Biological Processes ALL category. [file 1471-2164-12-469-S6.XLSX]

## Sheet: VCvC D5 - GO BP ALL
Category	Term	Count	%	PValue	Genes	List Total	Pop Hits	Pop Total	Fold Enrichment	Bonferroni	Benjamini	FDR
GOTERM_BP_ALL	GO:0006350~transcription	5	12.8205	0.0748463	AJ721087, X56931, X68073, D82080, AY935991	22	222	2853	2.92076	1	1	67.1057
