# Supplementary material for: Spleen transcriptome response to infection with avian pathogenic Escherichia coli in broiler chickens
Source: BMC Genomics. 2011 Sep 27;12:469. doi: 10.1186/1471-2164-12-469 (PMC3190404; doi:10.1186/1471-2164-12-469)
Supplement: Additional file 7 — Severe vs. Mild, Day 5. Results of DAVID analysis of significant genes using a custom background of genes included in the microarray analysis. Results presented are of the Biological Processes ALL category. [file 1471-2164-12-469-S7.XLSX]

## Sheet: SvM D5 - GO BP ALL
Category	Term	Count	%	PValue	Genes	List Total	Pop Hits	Pop Total	Fold Enrichment	Bonferroni	Benjamini	FDR
GOTERM_BP_ALL	GO:0051707~response to other organism	8	3.4188	0.00106243	AY621309, AY705909, AJ720739, V00428, AY672618, Z49267, BX934404, U07868, AF033336	126	38	2853	4.76692	0.692043	0.692043	1.68705
GOTERM_BP_ALL	GO:0006952~defense response	9	3.84615	0.0032826	AY621309, AY705909, V00428, CR386646, Z49267, U07868, U21327, DQ267901, AF033336	126	58	2853	3.51355	0.973829	0.838225	5.12674
GOTERM_BP_ALL	GO:0009607~response to biotic stimulus	8	3.4188	0.00484323	AY621309, AY705909, AJ720739, V00428, AY672618, Z49267, BX934404, U07868, AF033336	126	49	2853	3.69679	0.995389	0.833559	7.47672
GOTERM_BP_ALL	GO:0009308~amine metabolic process	10	4.2735	0.00740754	X56931, CR390691, BX935441, AJ720039, AF125575, BX935484, Z49267, AF401753, AJ720341, AB071038, CR388559	126	80	2853	2.83036	0.999736	0.872485	11.2199
GOTERM_BP_ALL	GO:0009617~response to bacterium	6	2.5641	0.00758611	AY621309, AY705909, AJ720739, V00428, Z49267, AF033336	126	29	2853	4.68473	0.999783	0.815017	11.4752
GOTERM_BP_ALL	GO:0051704~multi-organism process	8	3.4188	0.0122333	AY621309, AY705909, AJ720739, V00428, AY672618, Z49267, BX934404, U07868, AF033336	126	58	2853	3.12315	0.999999	0.896999	17.8822
GOTERM_BP_ALL	GO:0055085~transmembrane transport	11	4.70085	0.0125563	M37785, AJ721124, AJ619980, AJ720085, BX935693, AJ719382, AJ851382, AY986776, AJ289021, U22077, AJ719874	126	102	2853	2.44188	0.999999	0.864674	18.311
GOTERM_BP_ALL	GO:0044271~nitrogen compound biosynthetic process	10	4.2735	0.014571	AJ721124, AJ720085, X56931, CR354205, BX935484, Z49267, AJ720341, CR388559, AJ289021, U22077	126	89	2853	2.54414	1	0.869049	20.9383
GOTERM_BP_ALL	GO:0009309~amine biosynthetic process	5	2.13675	0.016275	X56931, BX935484, Z49267, AJ720341, CR388559	126	23	2853	4.92236	1	0.86736	23.0984
GOTERM_BP_ALL	GO:0050863~regulation of T cell activation	6	2.5641	0.0168185	AY705909, Y08917, AF139097, AY775780, AJ309540, AJ851461	126	35	2853	3.88163	1	0.847309	23.7756
GOTERM_BP_ALL	GO:0050896~response to stimulus	29	12.3932	0.0182143	NM_001031544, AJ619980, AJ720601, V00428, U07868, DQ267901, AY621309, AJ719833, CR386646, AB154518, AJ720341, BX950640, BX934404, AJ851515, S49650, AJ721022, AJ278103, U21327, NM_001031457, AY705909, AY672618, AY775780, AJ720739, AJ721031, AB002585, AF139097, Z49267, AB045597, AJ309540, AF033336	126	433	2853	1.5165	1	0.843013	25.4894
GOTERM_BP_ALL	GO:0051249~regulation of lymphocyte activation	6	2.5641	0.0210661	AY705909, Y08917, AF139097, AY775780, AJ309540, AJ851461	126	37	2853	3.67181	1	0.859967	28.8791
GOTERM_BP_ALL	GO:0034220~ion transmembrane transport	4	1.7094	0.0253884	AJ721124, AJ720085, AJ289021, U22077	126	15	2853	6.0381	1	0.888286	33.7423
GOTERM_BP_ALL	GO:0015985~energy coupled proton transport, down electrochemical gradient	4	1.7094	0.0253884	AJ721124, AJ720085, AJ289021, U22077	126	15	2853	6.0381	1	0.888286	33.7423
GOTERM_BP_ALL	GO:0015986~ATP synthesis coupled proton transport	4	1.7094	0.0253884	AJ721124, AJ720085, AJ289021, U22077	126	15	2853	6.0381	1	0.888286	33.7423
GOTERM_BP_ALL	GO:0044106~cellular amine metabolic process	8	3.4188	0.0255774	X56931, CR390691, BX935441, AJ720039, BX935484, Z49267, AJ720341, CR388559	126	67	2853	2.70362	1	0.871344	33.9477
GOTERM_BP_ALL	GO:0009605~response to external stimulus	10	4.2735	0.0259175	AY705909, CR386646, AJ719833, AJ721031, AJ851515, S49650, AJ720341, AJ721022, AJ278103, U21327	126	98	2853	2.3105	1	0.856251	34.3157
GOTERM_BP_ALL	GO:0002694~regulation of leukocyte activation	6	2.5641	0.028659	AY705909, Y08917, AF139097, AY775780, AJ309540, AJ851461	126	40	2853	3.39643	1	0.866497	37.2131
GOTERM_BP_ALL	GO:0006818~hydrogen transport	4	1.7094	0.0302686	AJ721124, AJ720085, AJ289021, U22077	126	16	2853	5.66071	1	0.865107	38.8578
GOTERM_BP_ALL	GO:0042742~defense response to bacterium	4	1.7094	0.0302686	AY621309, AY705909, V00428, AF033336	126	16	2853	5.66071	1	0.865107	38.8578
GOTERM_BP_ALL	GO:0015992~proton transport	4	1.7094	0.0302686	AJ721124, AJ720085, AJ289021, U22077	126	16	2853	5.66071	1	0.865107	38.8578
GOTERM_BP_ALL	GO:0050865~regulation of cell activation	6	2.5641	0.0377973	AY705909, Y08917, AF139097, AY775780, AJ309540, AJ851461	126	43	2853	3.15947	1	0.906682	46.0288
GOTERM_BP_ALL	GO:0042127~regulation of cell proliferation	13	5.55556	0.039582	AY705909, AJ720014, Y08917, AY775780, X51485, U10329, X56931, AF139097, AB045597, BX950640, AJ720372, AJ309540, X56674	126	157	2853	1.87489	1	0.905123	47.609
GOTERM_BP_ALL	GO:0009259~ribonucleotide metabolic process	6	2.5641	0.0411982	AJ721124, AJ720085, CR354205, Z49267, AJ289021, U22077	126	44	2853	3.08766	1	0.902775	49.0026
GOTERM_BP_ALL	GO:0042102~positive regulation of T cell proliferation	4	1.7094	0.0413951	AY705909, Y08917, AF139097, AY775780	126	18	2853	5.03175	1	0.892534	49.1699
GOTERM_BP_ALL	GO:0048583~regulation of response to stimulus	8	3.4188	0.0438193	AY705909, AJ721031, Y08917, AF139097, AJ309540, AF424806, AJ851461, BX934519	126	75	2853	2.41524	1	0.895306	51.1888
GOTERM_BP_ALL	GO:0006519~cellular amino acid and derivative metabolic process	8	3.4188	0.0438193	X56931, CR390691, BX935441, AJ720039, BX935484, Z49267, AJ720341, CR388559	126	75	2853	2.41524	1	0.895306	51.1888
GOTERM_BP_ALL	GO:0050870~positive regulation of T cell activation	5	2.13675	0.0442276	AY705909, Y08917, AF139097, AY775780, AJ309540	126	31	2853	3.65207	1	0.886864	51.5213
GOTERM_BP_ALL	GO:0031669~cellular response to nutrient levels	3	1.28205	0.0448398	S49650, AJ720341, AJ721022	126	8	2853	8.49107	1	0.879722	52.016
GOTERM_BP_ALL	GO:0009267~cellular response to starvation	3	1.28205	0.0448398	S49650, AJ720341, AJ721022	126	8	2853	8.49107	1	0.879722	52.016
GOTERM_BP_ALL	GO:0042594~response to starvation	3	1.28205	0.0448398	S49650, AJ720341, AJ721022	126	8	2853	8.49107	1	0.879722	52.016
GOTERM_BP_ALL	GO:0042129~regulation of T cell proliferation	4	1.7094	0.0476275	AY705909, Y08917, AF139097, AY775780	126	19	2853	4.76692	1	0.884994	54.2091
GOTERM_BP_ALL	GO:0009199~ribonucleoside triphosphate metabolic process	5	2.13675	0.0488911	AJ721124, AJ720085, Z49267, AJ289021, U22077	126	32	2853	3.53795	1	0.881894	55.172
GOTERM_BP_ALL	GO:0009205~purine ribonucleoside triphosphate metabolic process	5	2.13675	0.0488911	AJ721124, AJ720085, Z49267, AJ289021, U22077	126	32	2853	3.53795	1	0.881894	55.172
GOTERM_BP_ALL	GO:0009891~positive regulation of biosynthetic process	12	5.12821	0.0500886	AY705909, AY672618, Y08917, X51485, AJ721087, AJ720853, X56931, BX934404, BX950640, AB045597, CR354068, AJ309540, X56674	126	145	2853	1.87389	1	0.87861	56.0669
GOTERM_BP_ALL	GO:0031328~positive regulation of cellular biosynthetic process	12	5.12821	0.0500886	AY705909, AY672618, Y08917, X51485, AJ721087, AJ720853, X56931, BX934404, BX950640, AB045597, CR354068, AJ309540, X56674	126	145	2853	1.87389	1	0.87861	56.0669
GOTERM_BP_ALL	GO:0006955~immune response	8	3.4188	0.0523997	AY705909, AY672618, AF139097, AB002585, AY775780, Z49267, BX934404, AJ309540, DQ267901	126	78	2853	2.32234	1	0.881143	57.7469
GOTERM_BP_ALL	GO:0051251~positive regulation of lymphocyte activation	5	2.13675	0.0538163	AY705909, Y08917, AF139097, AY775780, AJ309540	126	33	2853	3.43074	1	0.879192	58.7467
GOTERM_BP_ALL	GO:0045893~positive regulation of transcription, DNA-dependent	9	3.84615	0.059768	AY705909, AJ720853, X56931, X51485, AB045597, BX950640, AJ309540, CR354068, X56674	126	97	2853	2.10088	1	0.897321	62.7097
GOTERM_BP_ALL	GO:0006119~oxidative phosphorylation	4	1.7094	0.0613805	AJ721124, AJ720085, AJ289021, U22077	126	21	2853	4.31293	1	0.896074	63.7204
GOTERM_BP_ALL	GO:0032946~positive regulation of mononuclear cell proliferation	4	1.7094	0.0613805	AY705909, Y08917, AF139097, AY775780	126	21	2853	4.31293	1	0.896074	63.7204
GOTERM_BP_ALL	GO:0070665~positive regulation of leukocyte proliferation	4	1.7094	0.0613805	AY705909, Y08917, AF139097, AY775780	126	21	2853	4.31293	1	0.896074	63.7204
GOTERM_BP_ALL	GO:0050671~positive regulation of lymphocyte proliferation	4	1.7094	0.0613805	AY705909, Y08917, AF139097, AY775780	126	21	2853	4.31293	1	0.896074	63.7204
GOTERM_BP_ALL	GO:0009144~purine nucleoside triphosphate metabolic process	5	2.13675	0.0644446	AJ721124, AJ720085, Z49267, AJ289021, U22077	126	35	2853	3.23469	1	0.900395	65.5703
GOTERM_BP_ALL	GO:0050776~regulation of immune response	5	2.13675	0.0644446	AY705909, Y08917, AF139097, AJ309540, AJ851461	126	35	2853	3.23469	1	0.900395	65.5703
GOTERM_BP_ALL	GO:0002696~positive regulation of leukocyte activation	5	2.13675	0.0644446	AY705909, Y08917, AF139097, AY775780, AJ309540	126	35	2853	3.23469	1	0.900395	65.5703
GOTERM_BP_ALL	GO:0051254~positive regulation of RNA metabolic process	9	3.84615	0.0658797	AY705909, AJ720853, X56931, X51485, AB045597, BX950640, AJ309540, CR354068, X56674	126	99	2853	2.05844	1	0.89855	66.4059
GOTERM_BP_ALL	GO:0045941~positive regulation of transcription	10	4.2735	0.067966	AY705909, AJ721087, AJ720853, X56931, X51485, AB045597, BX950640, AJ309540, CR354068, X56674	126	117	2853	1.93529	1	0.899113	67.587
GOTERM_BP_ALL	GO:0048522~positive regulation of cellular process	22	9.40171	0.0681602	AY705909, AJ720014, AY672618, Y08917, AY112660, X51485, AY775780, AF424806, BX934519, AJ721087, AJ720815, AJ720853, X56931, AF139097, AJ720341, AJ720372, BX950640, AB045597, BX934404, AJ720990, CR354068, AJ309540, X56674	126	344	2853	1.44809	1	0.892988	67.6949
GOTERM_BP_ALL	GO:0032944~regulation of mononuclear cell proliferation	4	1.7094	0.0688765	AY705909, Y08917, AF139097, AY775780	126	22	2853	4.11688	1	0.888798	68.0901
GOTERM_BP_ALL	GO:0006754~ATP biosynthetic process	4	1.7094	0.0688765	AJ721124, AJ720085, AJ289021, U22077	126	22	2853	4.11688	1	0.888798	68.0901
GOTERM_BP_ALL	GO:0070663~regulation of leukocyte proliferation	4	1.7094	0.0688765	AY705909, Y08917, AF139097, AY775780	126	22	2853	4.11688	1	0.888798	68.0901
GOTERM_BP_ALL	GO:0050670~regulation of lymphocyte proliferation	4	1.7094	0.0688765	AY705909, Y08917, AF139097, AY775780	126	22	2853	4.11688	1	0.888798	68.0901
GOTERM_BP_ALL	GO:0006520~cellular amino acid metabolic process	6	2.5641	0.0700903	CR390691, BX935441, AJ720039, BX935484, AJ720341, CR388559	126	51	2853	2.66387	1	0.886518	68.7495
GOTERM_BP_ALL	GO:0050867~positive regulation of cell activation	5	2.13675	0.0701422	AY705909, Y08917, AF139097, AY775780, AJ309540	126	36	2853	3.14484	1	0.880025	68.7774
GOTERM_BP_ALL	GO:0001817~regulation of cytokine production	5	2.13675	0.0701422	AY705909, X56931, Y08917, AY775780, AB045597	126	36	2853	3.14484	1	0.880025	68.7774
GOTERM_BP_ALL	GO:0006810~transport	28	11.9658	0.071211	AJ619980, AJ721124, AY112660, M37785, AJ720049, X80207, AJ720085, BX935693, AJ720793, BX934404, AJ851382, V00412, AY705909, AJ719924, AB072378, BX935452, AF077369, AY672618, AJ719382, CR390339, Z14957, AJ289021, AJ719874, U22077, M18746, AJ720717, AB045597, AY986776, AJ309540, J00860	126	467	2853	1.3576	1	0.877393	69.3469
GOTERM_BP_ALL	GO:0010628~positive regulation of gene expression	10	4.2735	0.0740202	AY705909, AJ721087, AJ720853, X56931, X51485, AB045597, BX950640, AJ309540, CR354068, X56674	126	119	2853	1.90276	1	0.881188	70.7976
GOTERM_BP_ALL	GO:0051234~establishment of localization	28	11.9658	0.075929	AJ619980, AJ721124, AY112660, M37785, AJ720049, X80207, AJ720085, BX935693, AJ720793, BX934404, AJ851382, V00412, AY705909, AJ719924, AB072378, BX935452, AF077369, AY672618, AJ719382, CR390339, Z14957, AJ289021, AJ719874, U22077, M18746, AJ720717, AB045597, AY986776, AJ309540, J00860	126	470	2853	1.34894	1	0.881639	71.7464
GOTERM_BP_ALL	GO:0009260~ribonucleotide biosynthetic process	5	2.13675	0.0760909	AJ721124, AJ720085, CR354205, AJ289021, U22077	126	37	2853	3.05985	1	0.876044	71.8255
GOTERM_BP_ALL	GO:0009141~nucleoside triphosphate metabolic process	5	2.13675	0.0760909	AJ721124, AJ720085, Z49267, AJ289021, U22077	126	37	2853	3.05985	1	0.876044	71.8255
GOTERM_BP_ALL	GO:0010557~positive regulation of macromolecule biosynthetic process	11	4.70085	0.0803793	AY705909, AJ721087, AJ720853, X56931, Y08917, X51485, AB045597, BX950640, AJ309540, CR354068, X56674	126	139	2853	1.79188	1	0.884578	73.8474
GOTERM_BP_ALL	GO:0048518~positive regulation of biological process	23	9.82906	0.0806913	AY705909, AJ720014, AY672618, Y08917, AY112660, X51485, AY775780, AF424806, BX934519, AJ721087, AJ720815, AJ720853, X56931, AJ721031, AF139097, AJ720341, AJ720372, BX950640, BX934404, AB045597, AJ720990, CR354068, AJ309540, X56674	126	371	2853	1.40374	1	0.879804	73.989
GOTERM_BP_ALL	GO:0031668~cellular response to extracellular stimulus	3	1.28205	0.0808715	S49650, AJ720341, AJ721022	126	11	2853	6.17532	1	0.874616	74.0705
GOTERM_BP_ALL	GO:0051173~positive regulation of nitrogen compound metabolic process	11	4.70085	0.0834558	AY705909, AJ721087, AJ720853, X56931, AY672618, X51485, AB045597, BX950640, BX934404, AJ309540, CR354068, X56674	126	140	2853	1.77908	1	0.877428	75.2132
GOTERM_BP_ALL	GO:0033028~myeloid cell apoptosis	2	0.854701	0.0857221	AY705909, AJ309540	126	2	2853	22.6429	1	0.879096	76.1762
GOTERM_BP_ALL	GO:0001780~neutrophil homeostasis	2	0.854701	0.0857221	AY705909, AJ309540	126	2	2853	22.6429	1	0.879096	76.1762
GOTERM_BP_ALL	GO:0001781~neutrophil apoptosis	2	0.854701	0.0857221	AY705909, AJ309540	126	2	2853	22.6429	1	0.879096	76.1762
GOTERM_BP_ALL	GO:0006091~generation of precursor metabolites and energy	7	2.99145	0.088291	AJ721124, AJ720085, AB004291, AJ719851, AJ289021, D16150, U22077	126	71	2853	2.23239	1	0.881601	77.2253
GOTERM_BP_ALL	GO:0009150~purine ribonucleotide metabolic process	5	2.13675	0.0887235	AJ721124, AJ720085, Z49267, AJ289021, U22077	126	39	2853	2.90293	1	0.877651	77.3976
GOTERM_BP_ALL	GO:0009206~purine ribonucleoside triphosphate biosynthetic process	4	1.7094	0.0936677	AJ721124, AJ720085, AJ289021, U22077	126	25	2853	3.62286	1	0.886893	79.2826
GOTERM_BP_ALL	GO:0009201~ribonucleoside triphosphate biosynthetic process	4	1.7094	0.0936677	AJ721124, AJ720085, AJ289021, U22077	126	25	2853	3.62286	1	0.886893	79.2826
GOTERM_BP_ALL	GO:0019752~carboxylic acid metabolic process	9	3.84615	0.0941089	AJ720739, CR390691, BX935441, AJ720039, BX935484, Z49267, AJ720341, CR388559, D16150	126	107	2853	1.90454	1	0.883197	79.4434
GOTERM_BP_ALL	GO:0006082~organic acid metabolic process	9	3.84615	0.0941089	AJ720739, CR390691, BX935441, AJ720039, BX935484, Z49267, AJ720341, CR388559, D16150	126	107	2853	1.90454	1	0.883197	79.4434
GOTERM_BP_ALL	GO:0043436~oxoacid metabolic process	9	3.84615	0.0941089	AJ720739, CR390691, BX935441, AJ720039, BX935484, Z49267, AJ720341, CR388559, D16150	126	107	2853	1.90454	1	0.883197	79.4434
GOTERM_BP_ALL	GO:0008652~cellular amino acid biosynthetic process	3	1.28205	0.0943436	BX935484, AJ720341, CR388559	126	12	2853	5.66071	1	0.878943	79.5285
