# Supplementary material for: Spleen transcriptome response to infection with avian pathogenic Escherichia coli in broiler chickens
Source: BMC Genomics. 2011 Sep 27;12:469. doi: 10.1186/1471-2164-12-469 (PMC3190404; doi:10.1186/1471-2164-12-469)
Supplement: Additional file 8 — Severe Day 1 vs. Severe Day 5. Results of DAVID analysis of significant genes using a custom background of genes included in the microarray analysis. Results presented are of the Biological Processes ALL category. [file 1471-2164-12-469-S8.XLSX]

## Sheet: S1v5 - GO BP ALL
Category	Term	Count	%	PValue	Genes	List Total	Pop Hits	Pop Total	Fold Enrichment	Bonferroni	Benjamini	FDR
GOTERM_BP_ALL	GO:0042742~defense response to bacterium	8	11.9403	2.34848e-10	AY621309, AY621308, AY621307, AY534900, AY621306, X61002, DQ092352, X61198, AF033336, BX936022	36	16	2853	39.625	8.99469e-08	8.99469e-08	3.25497e-07
GOTERM_BP_ALL	GO:0009617~response to bacterium	8	11.9403	2.86262e-08	AY621309, AY621308, AY621307, AY534900, AY621306, X61002, DQ092352, X61198, AF033336, BX936022	36	29	2853	21.8621	1.09638e-05	5.4819e-06	3.96755e-05
GOTERM_BP_ALL	GO:0051707~response to other organism	8	11.9403	2.14065e-07	AY621309, AY621308, AY621307, AY534900, AY621306, X61002, DQ092352, X61198, AF033336, BX936022	36	38	2853	16.6842	8.19835e-05	2.73286e-05	0.000296691
GOTERM_BP_ALL	GO:0009607~response to biotic stimulus	8	11.9403	1.32409e-06	AY621309, AY621308, AY621307, AY534900, AY621306, X61002, DQ092352, X61198, AF033336, BX936022	36	49	2853	12.9388	0.000506997	0.000126773	0.00183515
GOTERM_BP_ALL	GO:0051704~multi-organism process	8	11.9403	4.28509e-06	AY621309, AY621308, AY621307, AY534900, AY621306, X61002, DQ092352, X61198, AF033336, BX936022	36	58	2853	10.931	0.00163985	0.000328185	0.00593892
GOTERM_BP_ALL	GO:0006952~defense response	8	11.9403	4.28509e-06	AY621309, AY621308, AY621307, AY534900, AY621306, X61002, DQ092352, X61198, AF033336, BX936022	36	58	2853	10.931	0.00163985	0.000328185	0.00593892
GOTERM_BP_ALL	GO:0006950~response to stress	10	14.9254	0.00279234	AY621309, AY621308, AY621307, AY534900, AY621306, X61002, AJ720744, DQ092352, X61198, AF033336, BX936022, AJ851398	36	255	2853	3.10784	0.657322	0.163471	3.80143
GOTERM_BP_ALL	GO:0050896~response to stimulus	12	17.9104	0.0114743	AJ619980, AJ720744, X61002, DQ092352, AY974771, X61198, AY621309, AY621308, AY621307, AY621306, AY534900, AF033336, AJ851398, BX936022	36	433	2853	2.1963	0.987967	0.468174	14.7815
GOTERM_BP_ALL	GO:0015893~drug transport	2	2.98507	0.0482004	AJ619980, AY974771	36	4	2853	39.625	1	0.906057	49.5753
